# Supplementary material for: Range expansion of a fouling species indirectly impacts local species interactions
Source: PeerJ. 2017 Oct 19;5:e3911. doi: 10.7717/peerj.3911 (PMC5651168; doi:10.7717/peerj.3911)
Supplement: Data S1 — Raw data collected from the experimental trials. Columns include: trial number, stone crab unique ID, the number of oysters, whether or not the oysters had sponges, data collection time points, and the number of oysters eaten. [file peerj-05-3911-s003.csv]

trial	scid	oysnum	sponge	hr	eaten
1	1	1	NS	5	1
1	1	1	NS	24	1
1	1	1	NS	48	1
1	2	8	NS	5	0
1	2	8	NS	24	3
1	2	8	NS	48	8
1	3	22	S	5	4
1	3	22	S	24	16
1	3	22	S	48	21
1	4	1	S	5	0
1	4	1	S	24	0
1	4	1	S	48	0
1	5	22	NS	5	5
1	5	22	NS	24	12
1	5	22	NS	48	17
1	6	2	S	5	0
1	6	2	S	24	1
1	6	2	S	48	1
1	7	8	S	5	2
1	7	8	S	24	2
1	7	8	S	48	2
1	8	4	NS	5	3
1	8	4	NS	24	4
1	8	4	NS	48	4
1	9	2	NS	5	0
1	9	2	NS	24	1
1	9	2	NS	48	1
1	10	4	S	5	4
1	10	4	S	24	4
1	10	4	S	48	4
2	1	4	NS	5	4
2	1	4	NS	24	4
2	1	4	NS	48	4
2	2	2	S	5	1
2	2	2	S	24	2
2	2	2	S	48	2
2	3	22	NS	5	3
2	3	22	NS	24	11
2	3	22	NS	48	15
2	4	22	S	5	0
2	4	22	S	24	0
2	4	22	S	48	0
2	5	8	S	5	5
2	5	8	S	24	7
2	5	8	S	48	8
2	6	8	NS	5	2
2	6	8	NS	24	6
2	6	8	NS	48	7
2	7	1	S	5	0
2	7	1	S	24	0
2	7	1	S	48	0
2	8	1	NS	5	1
2	8	1	NS	24	1
2	8	1	NS	48	1
2	9	4	S	5	2
2	9	4	S	24	4
2	9	4	S	48	4
2	10	2	NS	5	2
2	10	2	NS	24	2
2	10	2	NS	48	2
3	1	2	NS	5	2
3	1	2	NS	24	2
3	1	2	NS	48	2
3	2	8	S	5	3
3	2	8	S	24	8
3	2	8	S	48	8
3	3	1	NS	5	1
3	3	1	NS	24	1
3	3	1	NS	48	1
3	4	4	S	5	0
3	4	4	S	24	2
3	4	4	S	48	3
3	5	2	S	5	2
3	5	2	S	24	2
3	5	2	S	48	2
3	6	8	NS	5	1
3	6	8	NS	24	5
3	6	8	NS	48	6
3	7	22	NS	5	3
3	7	22	NS	24	4
3	7	22	NS	48	12
3	8	22	S	5	7
3	8	22	S	24	16
3	8	22	S	48	22
3	9	1	S	5	1
3	9	1	S	24	1
3	9	1	S	48	1
3	10	4	NS	5	4
3	10	4	NS	24	4
3	10	4	NS	48	4
4	1	22	NS	5	3
4	1	22	NS	24	6
4	1	22	NS	48	9
4	2	8	S	5	4
4	2	8	S	24	7
4	2	8	S	48	8
4	3	4	NS	5	4
4	3	4	NS	24	4
4	3	4	NS	48	4
4	4	1	S	5	0
4	4	1	S	24	1
4	4	1	S	48	1
4	5	2	S	5	2
4	5	2	S	24	2
4	5	2	S	48	2
4	6	22	S	5	2
4	6	22	S	24	8
4	6	22	S	48	10
4	7	4	S	5	2
4	7	4	S	24	4
4	7	4	S	48	4
4	8	1	NS	5	1
4	8	1	NS	24	1
4	8	1	NS	48	1
4	9	2	NS	5	1
4	9	2	NS	24	2
4	9	2	NS	48	2
4	10	8	NS	5	7
4	10	8	NS	24	8
4	10	8	NS	48	8
